# Supplementary material for: Expression of SARS-CoV-2-Related Surface Proteins in Non-Small-Cell Lung Cancer Patients and the Influence of Standard of Care Therapy
Source: Cancers (Basel). 2022 Aug 23;14(17):4074. doi: 10.3390/cancers14174074 (PMC9454734; doi:10.3390/cancers14174074)
Supplement: Supplementary file 1 [file cancers-14-04074-s001.zip]

Archive with 2 entries (2 files):
- FigureS1.png
- Table S1.pdf
